# Supplementary material for: WDR5 serves in co-activation and influences genome targeting of KLF3
Source: Nucleic Acids Res. 2025 Sep 30;53(18):gkaf977. doi: 10.1093/nar/gkaf977 (PMC12481014; doi:10.1093/nar/gkaf977)
Supplement: gkaf977_Supplemental_Files [file gkaf977_supplemental_files.zip]

Archive with 2 entries (2 files):
- 20250828_WDR5_supplementary_UPDATED.pdf
- Supplementary Table 1 - CoIP_MS results.xlsx
