# Supplementary material for: WDR5 serves in co-activation and influences genome targeting of KLF3
Source: Nucleic Acids Res. 2025 Sep 30;53(18):gkaf977. doi: 10.1093/nar/gkaf977 (PMC12481014; doi:10.1093/nar/gkaf977)
Supplement: gkaf977_Supplemental_Files [file gkaf977_supplemental_files.zip › Supplementary Table 1 - CoIP_MS results.xlsx]

## Sheet: CoIP coupled with MS
Protein Name	First CoIP/MS	Second CoIP/MS
	Total peptide count	Total peptide count
HSP71	19	N/A
IMA4	5	5
KLF3	7	8
RERE	7	N/A
CTBP2	5	2
WDR5	4	3
PGAM5	2	N/A
H4	3	N/A
HDAC2	3	N/A
NUCG	4	N/A
CALL5	3	N/A
EF1A1	2	N/A
IMA3	4	N/A
ADT2	3	N/A
ZN516	3	N/A
CPSF7	2	N/A
HSP7C	5	4
CTBP1	3	N/A
POTEF	2	N/A
KCRU	2	N/A
RL23	2	N/A
K1C9	N/A	16
H2B1B	N/A	4
HORN	N/A	10
HNRPM	N/A	3
H13	N/A	2
K22E	N/A	5
K2C5	N/A	5
SFPQ	N/A	3
HSP7C	N/A	4
PRDX1	N/A	2
CPSF7	N/A	2
HNRPK	N/A	2
K1C14	N/A	3
